# Supplementary material for: Proteomic Analysis of Vibrio parahaemolyticus-Stimulated Pinctada martensii Proteins for Antimicrobial Activity, Potential Mechanisms, and Key Components
Source: Antibiotics (Basel). 2024 Nov 19;13(11):1100. doi: 10.3390/antibiotics13111100 (PMC11590882; doi:10.3390/antibiotics13111100)
Supplement: Supplementary file 1 [file antibiotics-13-01100-s001.zip]

Archive with 1 entries (1 files):
- antibiotics-3239648-supplementary.pdf
